# Supplementary material for: Evaluation of Sox2 binding affinities for distinct DNA patterns using steered molecular dynamics simulation
Source: FEBS Open Bio. 2017 Oct 9;7(11):1750–67. doi: 10.1002/2211-5463.12316 (PMC5666385; doi:10.1002/2211-5463.12316)
Supplement: Supplementary file 2 — File S1. Sox2 binding patterns matching with human ESC target genes. [file FEB4-7-1750-s002.xlsx]

## Sheet: Pattern matching_Human genome
Gene name	Gene Id	NCBI-acc.no	Chromosome	Total length	Hit count	Start	End	Matching Pattern	Transcription factor
ABCG2	9429	NC_000004.12	4	88090264..88231417	1	36622	36636	ATTTGTAATGCAAAT	Dppa4_Oct4
ATF6	22926	NC_000001.11	1	161766244..161964070	1	174011	174025	ATTTGTAATGCAAAT	Dppa4_Oct4
ATP9B	374868	NC_000018.10	18	79069275..79378391	1	258544	258558	ATTTGTAATGCAAAT	Dppa4_Oct4
BMX	660	NC_000023.11	X	15500777..15556529	1	89895	89909	ATTTGTAATGCAAAT	Dppa4_Oct4
C20orf30	29058	NC_000020.11	20	5068483..5113087	2	19519	19533	ATTTGTAATGCAAAT	Dppa4_Oct4
C6orf167	253714	NC_000006.12	6	97142161..97283437	1	49513	49527	ATTTGTAATGCAAAT	Dppa4_Oct4
C9orf79	286234	NC_000009.12	9	87882857..87888899	1	49534	49548	ATTTGTAATGCAAAT	Dppa4_Oct4
CACNA2D1	781	NC_000007.14	7	81946444..82443921	1	268352	268366	ATTTGTAATGCAAAT	Dppa4_Oct4
CDKAL1	54901	NC_000006.12	6	20534457..21232404	1	307923	307937	ATTTGTAATGCAAAT	Dppa4_Oct4
CDS2	8760	NC_000020.11	20	5126761..5197887	1	29626	29640	ATTTGTAATGCAAAT	Dppa4_Oct4
CDX1	1044	NC_000005.10	5	150166781..150184558	1	72368	72382	ATTTGTAATGCAAAT	Dppa4_Oct4
CETN3	1070	NC_000005.10	5	90393335..90409786	1	2853	2867	ATTTGTAATGCAAAT	Dppa4_Oct4
CHEK1	1111	NC_000011.10	11	125624910..125676259	1	83631	83645	ATTTGTAATGCAAAT	Dppa4_Oct4
CHRNA1	1134	NC_000002.12	2	174747592..174764472	1	57157	57171	ATTTGTAATGCAAAT	Dppa4_Oct4
CHST4	10164	NC_000016.10	16	71526120..71538590	1	26269	26283	ATTTGTAATGCAAAT	Dppa4_Oct4
COL21A1	81578	NC_000006.12	6	56056590..56394128	1	152334	152348	ATTTGTAATGCAAAT	Dppa4_Oct4
CPB1	1360	NC_000003.12	3	148827801..148860187	1	42705	42719	ATTTGTAATGCAAAT	Dppa4_Oct4
CSMD3	114788	NC_000008.11	8	112222928..113437499	1	393458	393472	ATTTGTAATGCAAAT	Dppa4_Oct4
DSG2	1829	NC_000018.10	18	31498004..31549008	1	5620	5634	ATTTGTAATGCAAAT	Dppa4_Oct4
EPHA7	2045	NC_000006.12	6	93240020..93419687	1	208445	208459	ATTTGTAATGCAAAT	Dppa4_Oct4
FAM46D	169966	NC_000023.11	X	80335504..80445311	1	154355	154369	ATTTGTAATGCAAAT	Dppa4_Oct4
FHIT	2272	NC_000003.12	3	59747278..61251474	2	352085	352099	ATTTGTAATGCAAAT	Dppa4_Oct4
GLG1	2734	NC_000016.10	16	74447427..74607144	1	189262	189276	ATTTGTAATGCAAAT	Dppa4_Oct4
GLI3	2737	NC_000007.14	7	41960949..42237019	1	168181	168195	ATTTGTAATGCAAAT	Dppa4_Oct4
GRID2	2895	NC_000004.12	4	92304249..93810330	1	158242	158256	ATTTGTAATGCAAAT	Dppa4_Oct4
HHEX	3087	NC_000010.11	10	92689924..92695651	1	5015	5029	ATTTGTAATGCAAAT	Dppa4_Oct4
HNRPH3	3189	NC_000010.11	10	68331174..68343196	1	39461	39475	ATTTGTAATGCAAAT	Dppa4_Oct4
hSyn	55188	NC_000012.12	12	106774285..106889316	1	70916	70930	ATTTGTAATGCAAAT	Dppa4_Oct4
IL22RA2	116379	NC_000006.12	6	137143820..137173648	1	10407	10421	ATTTGTAATGCAAAT	Dppa4_Oct4
JMJD1A	55818	NC_000002.12	2	86440647..86492716	1	59096	59110	ATTTGTAATGCAAAT	Dppa4_Oct4
KCNMB4	27345	NC_000012.12	12	70366220..70434292	1	58806	58820	ATTTGTAATGCAAAT	Dppa4_Oct4
KIF11	3832	NC_000010.11	10	92593068..92655395	1	101871	101885	ATTTGTAATGCAAAT	Dppa4_Oct4
KLF7	8609	NC_000002.12	2	207074137..207173851	1	69928	69942	ATTTGTAATGCAAAT	Dppa4_Oct4
KNTC1	9735	NC_000012.12	12	122527114..122626409	1	118133	118147	ATTTGTAATGCAAAT	Dppa4_Oct4
MAWBP	64081	NC_000010.11	10	68282660..68332958	1	87975	87989	ATTTGTAATGCAAAT	Dppa4_Oct4
MOV10	4343	NC_000001.11	1	112674312..112702377	1	47838	47852	ATTTGTAATGCAAAT	Dppa4_Oct4
MRPL47	57129	NC_000003.12	3	179588465..179604646	2	44166	44180	ATTTGTAATGCAAAT	Dppa4_Oct4
NDUFB5	4711	NC_000003.12	3	179604787..179624500	2	27844	27858	ATTTGTAATGCAAAT	Dppa4_Oct4
NR2F1	7026	NC_000015.10	15	96325928..96340263	1	49111	49125	ATTTGTAATGCAAAT	Dppa4_Oct4
NR2F2	7026	NC_000015.10	15	96325928..96340263	1	49111	49125	ATTTGTAATGCAAAT	Dppa4_Oct4
NUSAP1	51203	NC_000015.10	15	41332694..41381050	1	30966	30980	ATTTGTAATGCAAAT	Dppa4_Oct4
OIP5	11339	NC_000015.10	15	41309268..41332621	1	54392	54406	ATTTGTAATGCAAAT	Dppa4_Oct4
ONECUT2	9480	NC_000018.10	18	57435420..57491298	1	98856	98870	ATTTGTAATGCAAAT	Dppa4_Oct4
PCNA	5111	NC_000020.11	20	5114953..5126622	1	41434	41448	ATTTGTAATGCAAAT	Dppa4_Oct4
PORIMIN	114908	NC_000011.10	11	102396325..102453044	1	74154	74168	ATTTGTAATGCAAAT	Dppa4_Oct4
PSMA3	5684	NC_000014.9	14	58244805..58272009	1	25699	25713	ATTTGTAATGCAAAT	Dppa4_Oct4
PTPN3	5774	NC_000009.12	9	109375694..109538395	1	84229	84243	ATTTGTAATGCAAAT	Dppa4_Oct4
RUNX1T1	862	NC_000008.11	8	91954967..92103365	1	193253	193267	ATTTGTAATGCAAAT	Dppa4_Oct4
SAV1	60485	NC_000014.9	14	50633106..50668353	1	26819	26833	ATTTGTAATGCAAAT	Dppa4_Oct4
SDCCAG8	10806	NC_000001.11	1	243255328..243500092	1	137384	137398	ATTTGTAATGCAAAT	Dppa4_Oct4
SOX5	6660	NC_000012.12	12	23529499..24562701	1	901019	901033	ATTTGTAATGCAAAT	Dppa4_Oct4
SYNPR	132204	NC_000003.12	3	63200604..63616924	1	435377	435391	ATTTGTAATGCAAAT	Dppa4_Oct4
TFAP2D	83741	NC_000006.12	6	50713544..50773033	1	13106	13120	ATTTGTAATGCAAAT	Dppa4_Oct4
TRPM3	80036	NC_000009.12	9	70529063..71446989	1	184527	184541	ATTTGTAATGCAAAT	Dppa4_Oct4
ZCCHC14	23174	NC_000016.10	16	87406246..87492948	1	105984	105998	ATTTGTAATGCAAAT	Dppa4_Oct4
ACYP2	98	NC_000002.12	2	53970838..54305300	1	182646	182660	CTTTGTTATTTACAT	Fgf4_Oct4
ANGPT1	284	NC_000008.11	8	107249482..107498055	1	5307	5321	CTTTGTTATTTTAAT	Fgf4_Oct4
AP3B1	8546	NC_000005.10	5	78002326..78294755	1	22800	22814	CTTTGTTATGTACAT	Fgf4_Oct4
BMP5	653	NC_000006.12	6	55753653..55875625	1	68214	68228	CTTTGTTATTTATAT	Fgf4_Oct4
C7orf35	85025	NC_000007.14	7	77793728..77798430	1	59290	59304	CTTTGTTATTCTCAT	Fgf4_Oct4
CASP10	843	NC_000002.12	2	201182881..201229406	1	62200	62214	CTTTGTTATTTTTAT	Fgf4_Oct4
CDW92	23446	NC_000009.12	9	105244608..105438504	1	233277	233291	CTTTGTTATTTTAAT	Fgf4_Oct4
CIT	11113	NC_000012.12	12	119685790..119877318	1	71261	71275	CTTTGTTATGTAAAT	Fgf4_Oct4
DARS	1615	NC_000002.12	2	135905881..135986046	1	19589	19603	CTTTGTTATGTATAT	Fgf4_Oct4
DMRT1	1761	NC_000009.12	9	841647..969090	1	75871	75885	CTTTGTTATTTATAT	Fgf4_Oct4
EDD	51366	NC_000008.11	8	102252273..102412719	1	31780	31794	CTTTGTTATTTTTAT	Fgf4_Oct4
FSTL5	56884	NC_000004.12	4	161383892..162164034	1	649100	649114	CTTTGTTATTTAAAT	Fgf4_Oct4
GPHN	10243	NC_000014.9	14	66507407..67735831	1	616914	616928	CTTTGTTATTTTTAT	Fgf4_Oct4
HOXD11	3237	NC_000002.12	2	176107356..176109588	1	39921	39935	CTTTGTTATTCATAT	Fgf4_Oct4
HOXD12	3238	NC_000002.12	2	176099802..176100760	1	47475	47489	CTTTGTTATTCATAT	Fgf4_Oct4
HOXD13	3239	NC_000002.12	2	176087487..176095938	1	59790	59804	CTTTGTTATTCATAT	Fgf4_Oct4
HSFY2	159119	NC_000024.10	Y	18731440..18790733	1	76810	76824	CTTTGTTATGCACAT	Fgf4_Oct4
IL1RAPL1	11141	NC_000023.11	X	28587564..29956350	1	1161720	1161734	CTTTGTTATTTTAAT	Fgf4_Oct4
KIF15	56992	NC_000003.12	3	44761714..44853274	2	99385	99399	CTTTGTTATTTTAAT	Fgf4_Oct4
LARGE	9215	NC_000022.11	22	33162237..33922841	1	436524	436538	CTTTGTTATTTATAT	Fgf4_Oct4
LRP2	4036	NC_000002.12	2	169127109..169362613	1	213633	213647	CTTTGTTATGCAAAT	Fgf4_Oct4
LRRTM3	347731	NC_000010.11	10	66926034..67101551	1	117746	117760	CTTTGTTATTCTAAT	Fgf4_Oct4
MCC	4163	NC_000005.10	5	113022099..113488830	1	249912	249926	CTTTGTTATGTATAT	Fgf4_Oct4
MCM6	4175	NC_000002.12	2	135839626..135876477	1	85844	85858	CTTTGTTATGTATAT	Fgf4_Oct4
MEF2A	4205	NC_000015.10	15	99565455..99716488	1	102237	102251	CTTTGTTATTTTCAT	Fgf4_Oct4
NELL1	4745	NC_000011.10	11	20669551..21575686	1	833736	833750	CTTTGTTATGTACAT	Fgf4_Oct4
PCDHGA1	56114	NC_000005.10	5	141330685..141512979	1	82181	82195	CTTTGTTATTCAAAT	Fgf4_Oct4
PHTF2	57157	NC_000007.14	7	77798792..77957504	1	54226	54240	CTTTGTTATTCTCAT	Fgf4_Oct4
PLXNA2	5362	NC_000001.11	1	208022242..208244384	1	230272	230286	CTTTGTTATGCAAAT	Fgf4_Oct4
PPP1R12B	4660	NC_000001.11	1	202348702..202588569	1	272426	272440	CTTTGTTATTTTTAT	Fgf4_Oct4
RAB38	23682	NC_000011.10	11	87809490..88175505	1	409944	409958	CTTTGTTATGCACAT	Fgf4_Oct4
RASA1	5921	NC_000005.10	5	87267801..87391926	1	84029	84043	CTTTGTTATGTTTAT	Fgf4_Oct4
SOX5	6660	NC_000012.12	12	23529499..24562701	1	736617	736631	CTTTGTTATGCTAAT	Fgf4_Oct4
T	6862	NC_000006.12	6	166157644..166168669	1	43777	43791	CTTTGTTATTTTAAT	Fgf4_Oct4
UXS1	80146	NC_000002.12	2	106093303..106194339	1	59254	59268	CTTTGTTATGTAAAT	Fgf4_Oct4
ZNF565	147929	NC_000019.10	19	36182060..36215084	1	77093	77107	CTTTGTTATGTTTAT	Fgf4_Oct4
COL21A1	81578	NC_000006.12	6	56056590..56394128	1	156578	156592	CATTACGATTCATAT	C-Mut-AC_Oct4
HBS1L	10767	NC_000006.12	6	134960378..135054898	1	79253	79267	CATTACGATTTAAAT	C-Mut-AC_Oct4
HDLBP	3069	NC_000002.12	2	241227264..241315842	1	99083	99097	CATTACGATGTACAT	C-Mut-AC_Oct4
PHF21A	51317	NC_000011.10	11	45929319..46121434	1	209574	209588	CATTACGATTCTAAT	C-Mut-AC_Oct4
SEPT2	4735	NC_000002.12	2	241315187..241354027	1	11160	11174	CATTACGATGTACAT	C-Mut-AC_Oct4
AP3B1	8546	NC_000005.10	5	78002326..78294755	1	60531	60545	GATTGTAATTTTAAT	F-Mut-GA_Oct4
ATF4	468	NC_000022.11	22	39519709..39522686	1	35903	35917	GATTGTAATGTATAT	F-Mut-GA_Oct4
C10orf84	63877	NC_000010.11	10	118305889..118342352	1	85483	85497	GATTGTAATTTACAT	F-Mut-GA_Oct4
C15orf25	55142	NC_000015.10	15	42548813..42569994	1	64830	64844	GATTGTAATTCTTAT	F-Mut-GA_Oct4
GNG10	2790	NC_000009.12	9	111661571..111670246	1	21412	21426	GATTGTAATTTTTAT	F-Mut-GA_Oct4
GRID2	2895	NC_000004.12	4	92304249..93810330	1	1174284	1174298	GATTGTAATTTTAAT	F-Mut-GA_Oct4
HSD17B12	51144	NC_000011.10	11	43680593..43856619	1	172493	172507	GATTGTAATTTTAAT	F-Mut-GA_Oct4
ITGB3BP	23421	NC_000001.11	1	63440770..63523517	1	5386	5400	GATTGTAATGTTAAT	F-Mut-GA_Oct4
KCNN3	3782	NC_000001.11	1	154697462..154870278	1	45166	45180	GATTGTAATTTAAAT	F-Mut-GA_Oct4
NPAS3	64067	NC_000014.9	14	32934785..33804176	1	795738	795752	GATTGTAATGCATAT	F-Mut-GA_Oct4
OSBPL1A	114876	NC_000018.10	18	24162045..24397882	1	222388	222402	GATTGTAATTCAAAT	F-Mut-GA_Oct4
SYNPR	132204	NC_000003.12	3	63200604..63616924	1	409220	409234	GATTGTAATGCATAT	F-Mut-GA_Oct4
ADRA1A	148	NC_000008.11	8	26738113..26870994	1	67775	67789	CAGGGTGATTTTCAT	C-Mut-GG_Oct4
COPE	11316	NC_000019.10	19	18899514..18919464	1	15058	15072	CAGGGTGATTTTCAT	C-Mut-GG_Oct4
EHD4	30844	NC_000015.10	15	41899440..41972557	1	8491	8505	CAGGGTGATTTATAT	C-Mut-GG_Oct4
NELL1	4745	NC_000011.10	11	20669551..21575686	1	34927	34941	CAGGGTGATGTAAAT	C-Mut-GG_Oct4
PASK	27347	NC_000002.12	2	167954020..168247595	1	62897	62911	CAGGGTGATGCTAAT	C-Mut-GG_Oct4
TMEM23	259230	NC_000010.11	10	50305585..50623977	1	325639	325653	CAGGGTGATTCTAAT	C-Mut-GG_Oct4
UNC5C	8633	NC_000004.12	4	95162504..95549210	1	154754	154768	CAGGGTGATTCATAT	C-Mut-GG_Oct4
BCAR1	9564	NC_000016.10	16	75229030..75268053	1	83934	83948	CAGGACGATGCTTAT	C-Mut-GGAC_Oct4
CFDP1	10428	NC_000016.10	16	75293710..75433512	1	19254	19268	CAGGACGATGCTTAT	C-Mut-GGAC_Oct4
ABLIM1	3983	NC_000010.11	10	114431110..114821643	1	396370	396384	TTTTGTAATTTTAAT	F-Mut-TT_Oct4
ADAMTSL1	92949	NC_000009.12	9	17906574..18910950	1	467403	467417	TTTTGTAATTTATAT	F-Mut-TT_Oct4
ANKRD1	27063	NC_000010.11	10	90912100..90921275	1	2900	2914	TTTTGTAATTTTTAT	F-Mut-TT_Oct4
ANXA1	301	NC_000009.12	9	73151731..73170393	1	35491	35505	TTTTGTAATTTAAAT	F-Mut-TT_Oct4
ATF6	22926	NC_000001.11	1	161766244..161964070	1	190749	190763	TTTTGTAATTTTTAT	F-Mut-TT_Oct4
ATF7IP	55729	NC_000012.12	12	14365632..14502935	1	85733	85747	TTTTGTAATTTTAAT	F-Mut-TT_Oct4
BCL9	607	NC_000001.11	1	147541394..147626219	1	67630	67644	TTTTGTAATTTTTAT	F-Mut-TT_Oct4
BMPR1A	657	NC_000010.11	10	86755786..86927969	1	43235	43249	TTTTGTAATTTTTAT	F-Mut-TT_Oct4
BTG1	5473	NC_000004.12	4	73986439..73988190	1	48893	48907	TTTTGTAATTCATAT	F-Mut-TT_Oct4
C1orf16	9887	NC_000001.11	1	183471962..183554193	1	81486	81500	TTTTGTAATTTTTAT	F-Mut-TT_Oct4
C1orf21	81563	NC_000001.11	1	184387016..184629021	1	222770	222784	TTTTGTAATTCTTAT	F-Mut-TT_Oct4
C3F	10162	NC_000012.12	12	6976185..7018538	1	35013	35027	TTTTGTAATTTAAAT	F-Mut-TT_Oct4
C6orf128	221468	NC_000006.12	6	37212178..37259034	1	89883	89897	TTTTGTAATTTTAAT	F-Mut-TT_Oct4
C9orf97	158427	NC_000009.12	9	97600080..97633680	1	8070	8084	TTTTGTAATTCTAAT	F-Mut-TT_Oct4
CAPZA2	830	NC_000007.14	7	116862478..116919261	1	10592	10606	TTTTGTAATTCTCAT	F-Mut-TT_Oct4
CD99L2	83692	NC_000023.11	X	150766336..150898816	1	8920	8934	TTTTGTAATTCTCAT	F-Mut-TT_Oct4
CDK6	1021	NC_000007.14	7	92604921..92836627	1	203899	203913	TTTTGTAATTTTCAT	F-Mut-TT_Oct4
CLIC4	25932	NC_000001.11	1	24745269..24844324	1	77211	77225	TTTTGTAATGTATAT	F-Mut-TT_Oct4
CLSPN	63967	NC_000001.11	1	35720465..35769985	1	15993	16007	TTTTGTAATTTTTAT	F-Mut-TT_Oct4
COL21A1	81578	NC_000006.12	6	56056590..56394128	1	178036	178050	TTTTGTAATGCATAT	F-Mut-TT_Oct4
CPB1	1360	NC_000003.12	3	148827801..148860187	1	86797	86811	TTTTGTAATTTAAAT	F-Mut-TT_Oct4
CSMD3	114788	NC_000008.11	8	112222928..113437499	1	1071341	1071355	TTTTGTAATTTTAAT	F-Mut-TT_Oct4
CXCL5	6374	NC_000004.12	4	73995642..73998729	1	39690	39704	TTTTGTAATTCATAT	F-Mut-TT_Oct4
DGKB	1607	NC_000007.14	7	14145049..14974777	1	369293	369307	TTTTGTAATTTAAAT	F-Mut-TT_Oct4
DMD	1756	NC_000023.11	X	31119219..33339609	2	595617	595631	TTTTGTAATGCAAAT	F-Mut-TT_Oct4
DTNA	1837	NC_000018.10	18	34493290..34891844	2	138502	138516	TTTTGTAATTTTAAT	F-Mut-TT_Oct4
FAM46D	169966	NC_000023.11	X	80335504..80445311	1	129472	129486	TTTTGTAATTCTCAT	F-Mut-TT_Oct4
FBLN1	2192	NC_000022.11	22	45502839..45601134	1	107134	107148	TTTTGTAATTCAAAT	F-Mut-TT_Oct4
FBXO40	51725	NC_000003.12	3	121593323..121630292	1	1233	1247	TTTTGTAATTTAAAT	F-Mut-TT_Oct4
FHIT	2272	NC_000003.12	3	59747278..61251474	2	318685	318699	TTTTGTAATTCTAAT	F-Mut-TT_Oct4
FRS2	10818	NC_000012.12	12	69470349..69579793	1	130419	130433	TTTTGTAATTTACAT	F-Mut-TT_Oct4
FSTL5	56884	NC_000004.12	4	161383892..162164034	1	119870	119884	TTTTGTAATTTTAAT	F-Mut-TT_Oct4
GALK2	2585	NC_000015.10	15	49155757..49367883	1	192345	192359	TTTTGTAATTCTTAT	F-Mut-TT_Oct4
GK2	2585	NC_000015.10	15	49155757..49367883	1	192345	192359	TTTTGTAATTCTTAT	F-Mut-TT_Oct4
GPC6	10082	NC_000013.11	13	93226825..94408020	1	156560	156574	TTTTGTAATTTTCAT	F-Mut-TT_Oct4
GPHN	10243	NC_000014.9	14	66507407..67735831	1	83709	83723	TTTTGTAATTTTAAT	F-Mut-TT_Oct4
GPR154	387129	NC_000007.14	7	34658239..34878332	1	96175	96189	TTTTGTAATTCACAT	F-Mut-TT_Oct4
GRID2	2895	NC_000004.12	4	92304249..93810330	2	883649	883663	TTTTGTAATTCACAT	F-Mut-TT_Oct4
HAT1	8520	NC_000002.12	2	171922425..171983686	1	69648	69662	TTTTGTAATTTTAAT	F-Mut-TT_Oct4
HDAC9	9734	NC_000007.14	7	18086942..19003745	1	336055	336069	TTTTGTAATTTTAAT	F-Mut-TT_Oct4
HMG20A	10363	NC_000015.10	15	77420651..77519899	1	7589	7603	TTTTGTAATTCTTAT	F-Mut-TT_Oct4
HSD17B12	51144	NC_000011.10	11	43680593..43856619	1	228050	228064	TTTTGTAATGTTAAT	F-Mut-TT_Oct4
HSPC111	51491	NC_000005.10	5	176383937..176388927	1	43995	44009	TTTTGTAATTTTTAT	F-Mut-TT_Oct4
IFIH1	64135	NC_000002.12	2	162267079..162318708	1	11663	11677	TTTTGTAATTCTCAT	F-Mut-TT_Oct4
IL1RAPL1	11141	NC_000023.11	X	28587564..29956350	1	1377275	1377289	TTTTGTAATGTAAAT	F-Mut-TT_Oct4
IL22RA2	116379	NC_000006.12	6	137143820..137173648	1	20001	20015	TTTTGTAATTTTAAT	F-Mut-TT_Oct4
KIAA1529	100499483	NC_000009.12	9	97307628..97377295	1	74931	74945	TTTTGTAATTCTCAT	F-Mut-TT_Oct4
KIAA1573		NC_000009.12	9	97307628..97377295	1	74931	74945	TTTTGTAATTCTCAT	F-Mut-TT_Oct4
KLHDC1	122773	NC_000014.9	14	49693105..49753152	1	78068	78082	TTTTGTAATTTTTAT	F-Mut-TT_Oct4
KRTAP19-6	337973	NC_000021.9	21	30541535..30541864	1	57426	57440	TTTTGTAATTCTCAT	F-Mut-TT_Oct4
LECT1	11061	NC_000013.11	13	52703264..52739812	1	18029	18043	TTTTGTAATGTATAT	F-Mut-TT_Oct4
MAPK8	5599	NC_000010.11	10	48306639..48439360	1	22029	22043	TTTTGTAATTCTCAT	F-Mut-TT_Oct4
MAPRE2	10982	NC_000018.10	18	34976928..35143470	2	27827	27841	TTTTGTAATTCTCAT	F-Mut-TT_Oct4
MEIS1	4211	NC_000002.12	2	66435125..66572765	1	156728	156742	TTTTGTAATGCAAAT	F-Mut-TT_Oct4
MPP6	51678	NC_000007.14	7	24573346..24694086	1	122456	122470	TTTTGTAATTCTCAT	F-Mut-TT_Oct4
MRO	83876	NC_000018.10	18	50795120..50825413	1	16336	16350	TTTTGTAATTTTAAT	F-Mut-TT_Oct4
MSH2	4436	NC_000002.12	2	47403067..47634501	1	100101	100115	TTTTGTAATTTTAAT	F-Mut-TT_Oct4
MTMR1	8776	NC_000023.11	X	150692997..150765103	1	82259	82273	TTTTGTAATTCTCAT	F-Mut-TT_Oct4
NAP1L2	4674	NC_000023.11	X	73212299..73214874	1	7427	7441	TTTTGTAATTCAAAT	F-Mut-TT_Oct4
NFKBIZ	64332	NC_000003.12	3	101827990..101861025	1	14959	14973	TTTTGTAATTCTCAT	F-Mut-TT_Oct4
NKX2-3	159296	NC_000010.11	10	99532933..99536524	2	18746	18760	TTTTGTAATTTTTAT	F-Mut-TT_Oct4
NPAS3	64067	NC_000014.9	14	32934785..33804176	1	262202	262216	TTTTGTAATGCAAAT	F-Mut-TT_Oct4
OFCC1	266553	NC_000006.12	6	9775808..9842630	1	16230	16244	TTTTGTAATTCTCAT	F-Mut-TT_Oct4
OTUB1	55611	NC_000011.10	11	63985853..63998420	1	32934	32948	TTTTGTAATTTACAT	F-Mut-TT_Oct4
PARD3	56288	NC_000010.11	10	34109560..34815325	1	421410	421424	TTTTGTAATTTTAAT	F-Mut-TT_Oct4
PARG	8505	NC_000010.11	10	49818275..49942027	1	176404	176418	TTTTGTAATTTATAT	F-Mut-TT_Oct4
PBX1	5087	NC_000001.11	1	164559360..164886047	1	3909	3923	TTTTGTAATTTTTAT	F-Mut-TT_Oct4
PCDH12	51294	NC_000005.10	5	141943585..141959062	1	2298	2312	TTTTGTAATGTTTAT	F-Mut-TT_Oct4
PCDHB1	29930	NC_000005.10	5	141051376..141053962	1	33282	33296	TTTTGTAATTTATAT	F-Mut-TT_Oct4
PCTK2	5128	NC_000012.12	12	96278261..96400588	1	96792	96806	TTTTGTAATGTTTAT	F-Mut-TT_Oct4
PF6	200162	NC_000001.11	1	117953665..118185225	1	156801	156815	TTTTGTAATGCATAT	F-Mut-TT_Oct4
PIAS1	8554	NC_000015.10	15	68054179..68191464	1	159092	159106	TTTTGTAATTTATAT	F-Mut-TT_Oct4
PKIB	5570	NC_000006.12	6	122471917..122726373	1	161708	161722	TTTTGTAATGTTAAT	F-Mut-TT_Oct4
PNMA1	9240	NC_000014.9	14	73711783..73714425	1	37512	37526	TTTTGTAATGCTCAT	F-Mut-TT_Oct4
POLR3G	10622	NC_000005.10	5	90473929..90514557	1	91955	91969	TTTTGTAATGCAAAT	F-Mut-TT_Oct4
PPM1B	5495	NC_000002.12	2	44168803..44247330	1	59462	59476	TTTTGTAATTTTAAT	F-Mut-TT_Oct4
PPP2R3A	5523	NC_000003.12	3	135965673..136147910	1	1207	1221	TTTTGTAATGTATAT	F-Mut-TT_Oct4
PRKCDBP	112464	NC_000011.10	11	6318946..6320510	1	27633	27647	TTTTGTAATTTTAAT	F-Mut-TT_Oct4
PSMD4	5710	NC_000001.11	1	151254700..151267479	1	53258	53272	TTTTGTAATTCTCAT	F-Mut-TT_Oct4
PXMP3	5828	NC_000008.11	8	76980258..77001044	1	11845	11859	TTTTGTAATTTTCAT	F-Mut-TT_Oct4
RNF2	6045	NC_000001.11	1	185045419..185102608	1	69343	69357	TTTTGTAATTTTCAT	F-Mut-TT_Oct4
RPP30	10556	NC_000010.11	10	90859062..90908558	1	55938	55952	TTTTGTAATTTTTAT	F-Mut-TT_Oct4
RPS6KA6	27330	NC_000023.11	X	84058346..84187935	1	15968	15982	TTTTGTAATTCTCAT	F-Mut-TT_Oct4
SESTD1	91404	NC_000002.12	2	179101692..179264723	1	110081	110095	TTTTGTAATTTTCAT	F-Mut-TT_Oct4
SFRS11	9295	NC_000001.11	1	70205682..70252020	1	36472	36486	TTTTGTAATTCTCAT	F-Mut-TT_Oct4
SIMP	2191	NC_000002.12	2	162170684..162243535	1	108058	108072	TTTTGTAATTCTCAT	F-Mut-TT_Oct4
SLC24A3	57419	NC_000020.11	20	19212646..19722897	1	235713	235727	TTTTGTAATTTTCAT	F-Mut-TT_Oct4
SLC9A9	285195	NC_000003.12	3	143265222..143848531	2	191077	191091	TTTTGTAATTCACAT	F-Mut-TT_Oct4
SNAPC1	6617	NC_000014.9	14	61762357..61796428	1	81622	81636	TTTTGTAATTTTCAT	F-Mut-TT_Oct4
SNRPE	6635	NC_000001.11	1	203861585..203871152	1	67838	67852	TTTTGTAATGTACAT	F-Mut-TT_Oct4
SOCS4	9306	NC_000018.10	18	70288901..70330199	1	77533	77547	TTTTGTAATTTAAAT	F-Mut-TT_Oct4
SORT1	6272	NC_000001.11	1	109309565..109397945	1	56821	56835	TTTTGTAATTTTAAT	F-Mut-TT_Oct4
SYNPR	132204	NC_000003.12	3	63200604..63616924	1	452425	452439	TTTTGTAATTCTCAT	F-Mut-TT_Oct4
TBC1D22B	55633	NC_000006.12	6	37257704..37332970	1	44357	44371	TTTTGTAATTTTAAT	F-Mut-TT_Oct4
TCF21	6943	NC_000006.12	6	133889121..133895537	1	21990	22004	TTTTGTAATTCTCAT	F-Mut-TT_Oct4
TCP1	6950	NC_000006.12	6	159778498..159789703	1	11105	11119	TTTTGTAATTTAAAT	F-Mut-TT_Oct4
TDRD5	163589	NC_000001.11	1	179591613..179691272	1	103389	103403	TTTTGTAATTTATAT	F-Mut-TT_Oct4
TFAP2D	83741	NC_000006.12	6	50713544..50773033	1	23695	23709	TTTTGTAATTTATAT	F-Mut-TT_Oct4
THRB	7068	NC_000003.12	3	24117153..24495281	1	361629	361643	TTTTGTAATTTTCAT	F-Mut-TT_Oct4
TIMM23	100287932	NC_000010.11	10	45972453..46003742	1	52648	52662	TTTTGTAATTTACAT	F-Mut-TT_Oct4
TMEM30A	55754	NC_000006.12	6	75252922..75284916	1	38136	38150	TTTTGTAATGTTTAT	F-Mut-TT_Oct4
TRPM3	80036	NC_000009.12	9	70529063..71446989	1	776189	776203	TTTTGTAATGCTCAT	F-Mut-TT_Oct4
TTC21B	79809	NC_000002.12	2	165873362..165953838	1	1082	1096	TTTTGTAATTTACAT	F-Mut-TT_Oct4
ZCCHC7	84186	NC_000009.12	9	37120169..37358149	1	73277	73291	TTTTGTAATTCTCAT	F-Mut-TT_Oct4
ZNF226	7769	NC_000019.10	19	44165062..44177685	1	66888	66902	TTTTGTAATTTATAT	F-Mut-TT_Oct4
ZNF227	7770	NC_000019.10	19	44207527..44237268	1	24423	24437	TTTTGTAATTTATAT	F-Mut-TT_Oct4
ZNF300	91975	NC_000005.10	5	150892958..150904983	1	42642	42656	TTTTGTAATTCTTAT	F-Mut-TT_Oct4
ZNF646	9726	NC_000016.10	16	31073773..31083512	1	36544	36558	TTTTGTAATTTTAAT	F-Mut-TT_Oct4
13CDNA73	10129	NC_000013.11	13	32029742..32299122	1	253147	253161	CATTGTGATTTAAAT	Sox2_Oct4
ATP6V1A	523	NC_000003.12	3	113747019..113812058	1	3565	3579	CATTGTGATTTTAAT	Sox2_Oct4
C14orf10	55012	NC_000014.9	14	35085467..35122543	1	32276	32290	CATTGTGATTTTAAT	Sox2_Oct4
CDH2	1000	NC_000018.10	18	27932878..28177446	1	63715	63729	CATTGTGATGTATAT	Sox2_Oct4
CDYL	9425	NC_000006.12	6	4706159..4955544	1	273745	273759	CATTGTGATTTACAT	Sox2_Oct4
CLDN1	9076	NC_000003.12	3	190305701..190322446	1	22408	22422	CATTGTGATTTTTAT	Sox2_Oct4
CNOT10	25904	NC_000003.12	3	32685145..32773875	1	107160	107174	CATTGTGATTTTTAT	Sox2_Oct4
DLGAP1	9229	NC_000018.10	18	3496032..4455307	1	684024	684038	CATTGTGATTTAAAT	Sox2_Oct4
DMD	1756	NC_000023.11	X	31119219..33339609	1	1131665	1131679	CATTGTGATTTTTAT	Sox2_Oct4
FHIT	2272	NC_000003.12	3	59747278..61251474	1	1003505	1003519	CATTGTGATTTTAAT	Sox2_Oct4
FOXB1	27023	NC_000015.10	15	60004222..60005943	1	57843	57857	CATTGTGATTCTAAT	Sox2_Oct4
GDF3	9573	NC_000012.12	12	7689785..7695764	1	30074	30088	CATTGTGATTTTAAT	Sox2_Oct4
GNA14	9630	NC_000009.12	9	77423079..77648316	1	128339	128353	CATTGTGATTTTAAT	Sox2_Oct4
ITGB1	3688	NC_000010.11	10	32900318..32958365	1	46767	46781	CATTGTGATTTTAAT	Sox2_Oct4
KCNN2	3781	NC_000005.10	5	114056006..114496500	1	29282	29296	CATTGTGATTTTAAT	Sox2_Oct4
KIAA1468	57614	NC_000018.10	18	62187244..62307122	1	107311	107325	CATTGTGATTTACAT	Sox2_Oct4
KIAA1505		NC_000018.10	18	62187244..62307122	1	107311	107325	CATTGTGATTTACAT	Sox2_Oct4
MAK3	80218	NC_000003.12	3	113716460..113746299	1	34124	34138	CATTGTGATTTTAAT	Sox2_Oct4
MAMDC2	256691	NC_000009.12	9	70043519..70226972	1	7019	7033	CATTGTGATGCTAAT	Sox2_Oct4
MCM10	55388	NC_000010.11	10	13161554..13211110	1	102192	102206	CATTGTGATTTTAAT	Sox2_Oct4
ME3	10873	NC_000011.10	11	86441108..86674745	1	172280	172294	CATTGTGATTTTAAT	Sox2_Oct4
NELL1	4745	NC_000011.10	11	20669551..21575686	1	558281	558295	CATTGTGATTTTAAT	Sox2_Oct4
PARD3	56288	NC_000010.11	10	34109560..34815325	1	234695	234709	CATTGTGATTCAAAT	Sox2_Oct4
PKIG	11142	NC_000020.11	20	44531781..44619037	1	78504	78518	CATTGTGATGTATAT	Sox2_Oct4
PPP2R3A	5523	NC_000003.12	3	135965673..136147910	1	57000	57014	CATTGTGATTTTTAT	Sox2_Oct4
PRKAR1A	5573	NC_000017.11	17	68413623..68551316	1	168248	168262	CATTGTGATTTATAT	Sox2_Oct4
RKHD2	51320	NC_000018.10	18	51174550..51197681	1	734	748	CATTGTGATTTTCAT	Sox2_Oct4
SEMA3A	10371	NC_000007.14	7	83956846..84492724	1	414030	414044	CATTGTGATTTTCAT	Sox2_Oct4
SHC3	53358	NC_000009.12	9	89005771..89182308	1	37314	37328	CATTGTGATTTTTAT	Sox2_Oct4
SLC9A9	285195	NC_000003.12	3	143265222..143848531	1	643208	643222	CATTGTGATTTTAAT	Sox2_Oct4
SPRY1	10252	NC_000004.12	4	123396791..123403760	1	28164	28178	CATTGTGATTTTAAT	Sox2_Oct4
SR-A1		NC_000004.12	4	123396791..123403760	1	28164	28178	CATTGTGATTTTAAT	Sox2_Oct4
TCF20	6942	NC_000022.11	22	42160013..42283927	1	95162	95176	CATTGTGATTCTCAT	Sox2_Oct4
WDFY3	23001	NC_000004.12	4	84669537..84966391	1	34739	34753	CATTGTGATTTTCAT	Sox2_Oct4
ZNF624	57547	NC_000017.11	17	16620734..16655210	1	33747	33761	CATTGTGATTTAAAT	Sox2_Oct4
ZRANB3	84083	NC_000002.12	2	135164703..135531322	1	244498	244512	CATTGTGATTTTTAT	Sox2_Oct4
