# Supplementary material for: Evaluation of Sox2 binding affinities for distinct DNA patterns using steered molecular dynamics simulation
Source: FEBS Open Bio. 2017 Oct 9;7(11):1750–67. doi: 10.1002/2211-5463.12316 (PMC5666385; doi:10.1002/2211-5463.12316)
Supplement: Supplementary file 3 — File S2. Sox2 binding patterns matching with mouse ESC target genes. [file FEB4-7-1750-s003.xlsx]

## Sheet: Pattern matching_Mouse genome
Gene name	Gene Id	NCBI-acc.no	Chromosome	Total length	Hit count	Start	End	Matching pattern	Transcription factor
F2r	14062	NC_000079.6	Chromosome13	95551790-95611789	1	95553244	95553258	ATTTGTAATTTTTAT	Dppa4_Oct4
Rab4b	19342	NC_000073.6	Chromosome7	27118434-27178433	1	27142473	27142487	ATTTGTAATTTTTAT	Dppa4_Oct4
Atoh1	11921	NC_000072.6	Chromosome6	64679147-64739146	1	64713729	64713743	ATTTGTAATTTAAAT	Dppa4_Oct4
Slc13a1	55961	NC_000072.6	Chromosome6	24038284-24098283	1	24059598	24059612	ATTTGTAATTTTAAT	Dppa4_Oct4
Snrpa	53607	NC_000073.6	Chromosome7	27137007-27197006	1	27142473	27142487	ATTTGTAATTTTTAT	Dppa4_Oct4
Dok3	27261	NC_000079.6	Chromosome13	55473232-55533231	1	55516681	55516695	ATTTGTAATTCTAAT	Dppa4_Oct4
Vcl	22330	NC_000080.6	Chromosome14	20879379-20939378	1	20937292	20937306	ATTTGTAATTTTAAT	Dppa4_Oct4
Serp1	28146	NC_000069.6	Chromosome3	58471970-58531969	1	58504111	58504125	ATTTGTAATGCAAAT	Dppa4_Oct4
Lipi	320355	NC_000082.6	Chromosome16	75490515-75550514	1	75516962	75516976	ATTTGTAATGTAAAT	Dppa4_Oct4
Ddx41	72935	NC_000079.6	Chromosome13	55480411-55540410	1	55516681	55516695	ATTTGTAATTCTAAT	Dppa4_Oct4
Gpd2	14571	NC_000068.7	Chromosome2	57187679-57247678	1	57242114	57242128	ATTTGTAATTTTTAT	Dppa4_Oct4
Efl1	101592	NC_000073.6	Chromosome7	82598615-82658614	2	82640287	82640301	ATTTGTAATTCATAT	Dppa4_Oct4
Kcnh8	211468	NC_000083.6	Chromosome17	52552710-52612709	1	52573465	52573479	ATTTGTAATGTACAT	Dppa4_Oct4
Ensa	56205	NC_000069.6	Chromosome3	95574981-95634980	1	95630309	95630323	ATTTGTAATGTATAT	Dppa4_Oct4
Trim6	94088	NC_000073.6	Chromosome7	104168783-104228782	1	104211763	104211777	ATTTGTAATGTTAAT	Dppa4_Oct4
Ssbp2	66970	NC_000079.6	Chromosome13	91410979-91470978	1	91443548	91443562	CTTTGTTATTTTTAT	Fgf4_Oct4
Galk2	69976	NC_000068.7	Chromosome2	125809110-125869109	1	125841641	125841655	CTTTGTTATTTATAT	Fgf4_Oct4
Tfpt	69714	NC_000073.6	Chromosome7	3570325-3630324	1	3586403	3586417	CTTTGTTATGCTAAT	Fgf4_Oct4
Pitx3	18742	NC_000085.6	Chromosome19	46085295-46145294	1	46101581	46101595	CTTTGTTATTTATAT	Fgf4_Oct4
Hoxd13	15433	NC_000068.7	Chromosome2	74618311-74678310	1	74672692	74672706	CTTTGTTATTTATAT	Fgf4_Oct4
Emp2	13731	NC_000082.6	Chromosome16	10231750-10291749	1	10259258	10259272	CTTTGTTATGTATAT	Fgf4_Oct4
Taldo1	21351	NC_000073.6	Chromosome7	141342161-141402160	1	141374805	141374819	CTTTGTTATGTAAAT	Fgf4_Oct4
Nr3c2	110784	NC_000074.6	Chromosome8	76850180-76910179	1	76863279	76863293	CTTTGTTATGCAAAT	Fgf4_Oct4
Nudc	18221	NC_000070.6	Chromosome4	133482543-133542542	1	133485880	133485894	CTTTGTTATTTTTAT	Fgf4_Oct4
Foxl2	26927	NC_000075.6	Chromosome9	98905608-98965607	1	98947113	98947127	CTTTGTTATGTTCAT	Fgf4_Oct4
Steap2	74051	NC_000071.6	Chromosome5	5614830-5674829	1	5624622	5624636	CTTTGTTATGCTTAT	Fgf4_Oct4
Hoxd12	15432	NC_000068.7	Chromosome2	74625014-74685013	1	74672692	74672706	CTTTGTTATTTATAT	Fgf4_Oct4
Hoxd11	15431	NC_000068.7	Chromosome2	74629559-74689558	1	74672692	74672706	CTTTGTTATTTATAT	Fgf4_Oct4
Prpf31	68988	NC_000073.6	Chromosome7	3579986-3639985	1	3586403	3586417	CTTTGTTATGCTAAT	Fgf4_Oct4
Fam46b	100342	NC_000070.6	Chromosome4	133430134-133490133	1	133485880	133485894	CTTTGTTATTTTTAT	Fgf4_Oct4
Rrn3	106298	NC_000082.6	Chromosome16	13730700-13790699	1	13762322	13762336	CTTTGTTATTCTAAT	Fgf4_Oct4
Srsf7	225027	NC_000083.6	Chromosome17	80150081-80210080	1	80194432	80194446	GATTGTAATTTTTAT	F-Mut-GA_Oct4
Gng10	14700	NC_000070.6	Chromosome4	58985157-59045156	1	59045122	59045136	GATTGTAATTTATAT	F-Mut-GA_Oct4
Lmnb1	16906	NC_000084.6	Chromosome18	56657814-56717813	1	56713038	56713052	GATTGTAATTTATAT	F-Mut-GA_Oct4
Rnmt	67897	NC_000084.6	Chromosome18	68250323-68310322	1	68308563	68308577	GATTGTAATTCATAT	F-Mut-GA_Oct4
Rasgrf2	19418	NC_000079.6	Chromosome13	91830408-91890407	1	91869799	91869813	GATTGTAATGTAAAT	F-Mut-GA_Oct4
St6gal2	240119	NC_000083.6	Chromosome17	55394360-55454359	1	55451893	55451907	GATTGTAATGTAAAT	F-Mut-GA_Oct4
Rax	19434	NC_000084.6	Chromosome18	65884640-65944639	1	65912782	65912796	GATTGTAATGTAAAT	F-Mut-GA_Oct4
Klf7	93691	NC_000067.6	Chromosome1	63979449-64039448	1	64038446	64038460	TTTTGTAATGTAAAT	F-Mut-TT_Oct4
Creg2	263764	NC_000067.6	Chromosome1	39568407-39628406	1	39626723	39626737	TTTTGTAATTCATAT	F-Mut-TT_Oct4
Nr3c2	110784	NC_000074.6	Chromosome8	76850180-76910179	1	76906257	76906271	TTTTGTAATGTTAAT	F-Mut-TT_Oct4
Dtna	13527	NC_000084.6	Chromosome18	23260021-23320020	1	23311719	23311733	TTTTGTAATTTTTAT	F-Mut-TT_Oct4
Arntl2	272322	NC_000072.6	Chromosome6	146744731-146804730	1	146746509	146746523	TTTTGTAATTTAAAT	F-Mut-TT_Oct4
Ppfibp1	67533	NC_000072.6	Chromosome6	146838081-146898080	1	146874175	146874189	TTTTGTAATTCTTAT	F-Mut-TT_Oct4
Bfsp1	12075	NC_000068.7	Chromosome2	143776529-143836528	1	143834130	143834144	TTTTGTAATGTACAT	F-Mut-TT_Oct4
Tmem33	67878	NC_000071.6	Chromosome5	67210566-67270565	1	67225936	67225950	TTTTGTAATTCATAT	F-Mut-TT_Oct4
Gata3	14462	NC_000068.7	Chromosome2	9807079-9867078	1	9835982	9835996	TTTTGTAATTTTTAT	F-Mut-TT_Oct4
Pou2f3	18988	NC_000075.6	Chromosome9	43073928-43133927	1	43107353	43107367	TTTTGTAATGTTTAT	F-Mut-TT_Oct4
Snrpn	20646	NC_000073.6	Chromosome7	59932503-59992502	1	59986921	59986935	TTTTGTAATTCTTAT	F-Mut-TT_Oct4
Etv5	104156	NC_000082.6	Chromosome16	22331314-22391313	1	22349597	22349611	TTTTGTAATTTTTAT	F-Mut-TT_Oct4
Mboat2	67216	NC_000078.6	Chromosome12	24781550-24841549	1	24826194	24826208	TTTTGTAATTTAAAT	F-Mut-TT_Oct4
Pik3r2	18709	NC_000074.6	Chromosome8	70718179-70778178	1	70764942	70764956	CAGGGTGATGTTCAT	Sox2_Oct4
Mboat2	67216	NC_000078.6	Chromosome12	24781550-24841549	1	24822200	24822214	CAGGGTGATGTTTAT	Sox2_Oct4
Rrm2	20135	NC_000078.6	Chromosome12	24658255-24718254	1	24682279	24682293	CAGGGTGATTTAAAT	Sox2_Oct4
Iqce	74239	NC_000071.6	Chromosome5	140612554-140672553	1	140655865	140655879	CATTGTGATGTATAT	Sox2_Oct4
Pou4f1	18996	NC_000080.6	Chromosome14	104411676-104471675	1	104431938	104431952	CATTGTGATTCTCAT	Sox2_Oct4
Ms4a4a	666907	NC_000085.6	Chromosome19	11325489-11385488	1	11328487	11328501	CATTGTGATTTTTAT	Sox2_Oct4
Trappc12	217449	NC_000078.6	Chromosome12	28640621-28700620	1	28664807	28664821	CATTGTGATTTTTAT	Sox2_Oct4
Sox2	20674	NC_000069.6	Chromosome3	34599996-34659995	1	34654050	34654064	CATTGTGATGCATAT	Sox2_Oct4
Ttf2	74044	NC_000069.6	Chromosome3	100888861-100948860	1	100888981	100888995	CATTGTGATGCACAT	Sox2_Oct4
Ash2l	23808	NC_000074.6	Chromosome8	25766001-25826000	1	25778662	25778676	CAGGACGATTCACAT	Sox2_Oct4
Npr1	18160	NC_000069.6	Chromosome3	90400593-90460592	1	90415557	90415571	CAGGACGATGTTCAT	Sox2_Oct4
Prex2	109294	NC_000067.6	Chromosome1	10943273-11003272	1	10992951	10992965	CAGGGTGATGCTTAT	Sox2_Oct4
Myf5	17877	NC_000076.6	Chromosome10	107432909-107492908	1	107452912	107452926	CAGGGTGATTTTCAT	Sox2_Oct4
Mpv17l2	234384	NC_000074.6	Chromosome8	70708650-70768649	1	70764942	70764956	CAGGGTGATGTTCAT	Sox2_Oct4
Topbp1	235559	NC_000075.6	Chromosome9	103255169-103315168	1	103265439	103265453	CAGGGTGATTCTCAT	Sox2_Oct4
Myf6	17878	NC_000076.6	Chromosome10	107442861-107502860	1	107452912	107452926	CAGGGTGATTTTCAT	Sox2_Oct4
Gadd45a	13197	NC_000072.6	Chromosome6	66985097-67045096	1	66999143	66999157	CAGGGTGATGTATAT	Sox2_Oct4
